# Supplementary material for: Mutational and gene fusion analyses of primary large cell and large cell neuroendocrine lung cancer
Source: Oncotarget. 2015 Jun 17;6(26):22028–37. doi: 10.18632/oncotarget.4314 (PMC4673143; doi:10.18632/oncotarget.4314)
Supplement: Supplementary file 2 [file oncotarget-06-22028-s002.xlsx]

## Sheet: Supplementary Table 1
Supplementary Table 1. Detailed clinicopathological characteristics for Lund cases.
Sample	Sample type NGS mutations	NGS mutation	CN	NGS fusion genes	Histology	Histology_2	CK5*	CK5_score*	P40*	P40_score*	TTF1*	TTF1_score*	Napsin A*	Napsin A_score*	LC IHC profile	Stage	CHROMA	SYNAP	CD56	Sex	OS (years)	OS status (1=dead)	SmokingStatus_Binary
1811	FFPE	1	1		LC	LC	negative	0	negative	0	negative	0	negative	0	marker_null	IV	NA	NA	NA	M	0.372603	1	Smoker
3154	FFPE	1	1		LC	LC	negative	0	negative	0	positive	4	positive	4	AC_like	II	NA	NA	NA	F	2.89315	1	NA
3839	FFPE	1	0		LC	LC	negative	0	positive	4	negative	0	negative	0	SqCC_like	I	NA	NA	NA	F	5.69041	0	Smoker
7002	FFPE	1	1		LC	Basaloid	positive	2	negative	0	negative	0	negative	0	SqCC_like	I	NA	NA	NA	F	11.7507	1	Smoker
8195	FFPE	1	0		LCNEC	LCNEC	negative	0	negative	0	negative	0	negative	0	NA	I	0	1	1	F	4.66301	1	Smoker
10522	FFPE	1	1		LC	LC	negative	0	negative	0	negative	0	negative	0	marker_null	II	NA	NA	NA	F	0.394521	1	Smoker
13812	FFPE	1	0		LC	LC	negative	0	negative	0	positive	3	negative	0	AC_like	I	NA	NA	NA	F	6.36164	0	Smoker
13915	FFPE	1	0		LCNEC	LCNEC	negative	0	negative	0	positive	1	negative	0	NA	I	0	1	1	F	3.33151	0	Smoker
15527	FFPE	1	1		LC	LC	negative	0	negative	0	positive	4	positive	4	AC_like	III	NA	NA	NA	M	5.41096	1	NA
16433	FFPE	1	1		LC	LC	negative	0	negative	0	negative	0	negative	0	marker_null	II	NA	NA	NA	M	11.1014	0	Smoker
17412	FFPE	1	1		LC	LC	negative	0	negative	0	positive	3	positive	3	AC_like	I	NA	NA	NA	F	14.5589	1	NA
17630	FFPE	1	0		LCNEC	LCNEC	negative	0	negative	0	positive	4	negative	0	NA	III	1	1	1	M	3.15616	0	Smoker
17884	FFPE	1	1		LC	LC	negative	0	negative	0	positive	3	positive	4	AC_like	III	NA	NA	NA	M	2.17534	1	Smoker
18532	FFPE	1	0		LCNEC	LCNEC	negative	0	negative	0	positive	4	negative	0	NA	I	1	1	1	F	8.08493	0	Smoker
18610	FFPE	1	1		LC	Basaloid	negative	0	negative	0	positive	4	positive	4	AC_like	III	NA	NA	NA	F	3.21096	1	NA
18792	FFPE	1	0		LCNEC	LCNEC	negative	0	negative	0	negative	0	negative	0	NA	I	0	1	1	F	3.11781	0	Smoker
21833	FFPE	1	1		LC	LC	negative	0	negative	0	negative	0	negative	0	marker_null	I	NA	NA	NA	M	10.8932	0	Smoker
22036	FFPE	1	1		LC	LC	negative	0	negative	1	positive	4	positive	4	AC_like	II	NA	NA	NA	M	15.9479	0	NA
23267	FFPE	1	0		LC	LC	negative	0	negative	0	positive	4	positive	4	AC_like	II	NA	NA	NA	F	4.00822	0	Smoker
25659	FFPE	1	0		LC	LC	negative	1	negative	0	negative	0	negative	0	marker_null	II	NA	NA	NA	M	1.78082	1	Smoker
13066komp1	FFPE	1	0		LCNEC	LCNEC	negative	0	negative	0	negative	0	negative	0	NA	III	1	1	0	F	1.45753	1	Smoker
13066komp2	FFPE	1	0		LC	LC	negative	0	negative	0	positive	4	positive	4	AC_like	III	1	1	0	F	1.45753	1	Smoker
5758_LU998	FFPE	1	1		LCNEC	LCNEC	negative	0	negative	0	positive	4	negative	0	NA	I	1	1	1	F	2.52603	1	Smoker
LU101FF	Fresh frozen	1	1		LC	LC	negative	0	negative	0	positive	4	positive	4	AC_like	I	NA	NA	NA	F	9.24932	1	NA
LU1080	FFPE	1	1		LCNEC	LCNEC	negative	0	negative	0	positive	4	negative	0	NA	II	0	1	1	M	6.56986	0	Smoker
LU114	FFPE	1	1		LC	LC	negative	0	negative	0	negative	0	negative	0	marker_null	I	NA	NA	NA	F	5.75068	1	NA
LU1170	FFPE	1	1		LC	LC	negative	0	negative	0	positive	4	positive	4	AC_like	I	NA	NA	NA	M	2.98904	0	Smoker
LU14	FFPE	1	1		LCNEC	LCNEC	NA	NA	NA	NA	positive	4	NA	NA	NA	I	1	1	1	F	21.3205	0	Smoker
LU154	FFPE	1	1		LC	LC	negative	0	negative	0	negative	0	negative	0	marker_null	II	NA	NA	NA	M	1.01918	1	NA
LU164FF	Fresh frozen	1	1		LCNEC	LCNEC	NA	NA	NA	NA	positive	3	NA	NA	NA	I	1	1	1	F	1.58356	1	Smoker
LU181	FFPE	1	1		LC	LC	negative	0	negative	0	negative	0	negative	0	marker_null	II	NA	NA	NA	M	0.312329	1	NA
LU190	FFPE	1	1		LCNEC	LCNEC	NA	NA	NA	NA	positive	1	NA	NA	NA	I	1	1	1	F	17.4575	1	Smoker
LU294FF	Fresh frozen	1	1		LC	Basaloid	negative	0	negative	0	positive	4	positive	1	AC_like	I	NA	NA	NA	M	4.0274	1	NA
LU321	FFPE	1	1		LC	LC	negative	0	negative	0	positive	4	negative	0	AC_like	IV	NA	NA	NA	M	16.2219	1	NA
LU328FF	Fresh frozen	1	1		LC	Basaloid	negative	0	negative	0	positive	4	negative	0	AC_like	I	NA	NA	NA	M	13.3233	1	NA
LU370	FFPE	1	1		LCNEC	LCNEC	negative	0	negative	0	positive	4	negative	0	NA	I	0	1	1	F	0.712329	1	Smoker
LU401FF	Fresh frozen	1	1		LC	LC	negative	0	negative	0	positive	2	negative	4	AC_like	II	NA	NA	NA	M	3.50959	1	NA
LU438	FFPE	1	1		LC	LC	negative	1	positive	2	negative	0	negative	0	SqCC_like	II	NA	NA	NA	M	7.21918	1	NA
LU505	FFPE	1	1		LC	LC (lymphoepithelioma-like)	negative	1	positive	4	negative	0	negative	0	SqCC_like	I	NA	NA	NA	M	6.84932	1	NA
LU558FF	Fresh frozen	1	1		LC	LC	negative	0	negative	0	negative	0	negative	0	marker_null	II	NA	NA	NA	M	0.358904	1	NA
LU565	FFPE	1	1		LC	LC	negative	0	negative	0	positive	4	positive	4	AC_like	I	NA	NA	NA	M	5.03288	1	NA
LU580	FFPE	1	1		LCNEC	LCNEC	NA	NA	NA	NA	positive	4	NA	NA	NA	II	0	1	NA	M	4.27397	1	NA
LU591FF	Fresh frozen	1	1		LC	LC	negative	0	negative	0	positive	1	negative	0	AC_like	I	NA	NA	NA	F	3.69863	1	NA
LU616	FFPE	1	1		LC	LC	negative	0	negative	0	negative	0	negative	0	marker_null	III	NA	NA	NA	M	0.210959	1	NA
LU627	FFPE	1	1		LC	Basaloid	negative	0	negative	0	positive	3	positive	1	AC_like	I	NA	NA	NA	F	12.8986	1	Smoker
LU631	FFPE	1	1		LC	LC	negative	0	negative	0	positive	4	positive	4	AC_like	II	NA	NA	NA	F	13.6493	0	Smoker
LU641	FFPE	1	1		LCNEC	LCNEC	negative	0	NA	NA	positive	4	NA	NA	NA	II	0	0	1	M	13.4932	0	NA
LU704	FFPE	1	1		LC	LC	negative	0	negative	0	positive	3	negative	0	AC_like	I	NA	NA	NA	F	12.5562	0	Smoker
LU714FF	Fresh frozen	1	0		LC	LC	negative	0	negative	0	positive	4	positive	4	AC_like	II	NA	NA	NA	M	1.32055	1	Smoker
LU716	FFPE	1	1		LC	LC	negative	0	negative	0	positive	4	positive	4	AC_like	II	NA	NA	NA	F	1.5863	1	NA
LU735FF	Fresh frozen	1	1		LC	LC	negative	0	negative	0	positive	3	positive	3	AC_like	III	NA	NA	NA	F	1.12329	1	NA
LU737	FFPE	1	1		LC	LC	negative	0	negative	0	negative	0	negative	0	marker_null	II	NA	NA	NA	M	2.40548	1	Smoker
LU79	FFPE	1	1		LCNEC	LCNEC	NA	NA	NA	NA	NA	NA	NA	NA	NA	I	0	1	1	F	4.98904	1	Smoker
LU797	FFPE	1	1		LCNEC	LCNEC	NA	NA	NA	NA	positive	4	NA	NA	NA	I	0	1	1	M	11.5452	0	Smoker
LU800	FFPE	1	1		LC	LC	negative	0	negative	0	positive	3	positive	4	AC_like	II	NA	NA	NA	F	11.5041	0	Smoker
LU818	FFPE	1	1		LC	LC	negative	0	negative	0	negative	0	negative	0	marker_null	I	NA	NA	NA	F	0.956164	1	NA
LU820	FFPE	1	1		LC	Basaloid	positive	3	positive	4	negative	0	negative	0	SqCC_like	I	NA	NA	NA	M	1.13973	1	Smoker
LU887	FFPE	1	1		LCNEC	LCNEC	negative	0	NA	NA	negative	0	NA	NA	NA	I	0	0	1	F	10.1973	0	Smoker
* Staining intensities for these markers were categorized as 0 (<1% positive tumor cells), 1 (1-10%), 2 (11-25%), 3 (26-50%), and 4 (>50%).
For TTF-1 and Napsin A positive staining meant >=1 in categorized intensity, while for CK5 and P40 positive staining mean >=2 in categorized intensity.
