# Supplementary material for: Mutational and gene fusion analyses of primary large cell and large cell neuroendocrine lung cancer
Source: Oncotarget. 2015 Jun 17;6(26):22028–37. doi: 10.18632/oncotarget.4314 (PMC4673143; doi:10.18632/oncotarget.4314)
Supplement: Supplementary file 4 [file oncotarget-06-22028-s004.xlsx]

## Sheet: Supplementary Table 3
Supplementary Table 3. Mutations in subgroups of LC and LCNEC tumors
In separate sheets the variants in different subgroups of LC and LCNEC are listed with amino acid alteration.
For certain mutations, like splice mutations there are no annotated protein alterations.
LC	Variants in LC tumors, including basaloid and lymphoepithelioma-like
LCNEC	Variants in LCNEC tumors
AC-like LC	Variants in TTF-1/Napsin A positive LC
SqCC-like LC	Variants in CK5/P40 positive LC
marker-null	Variants in TTF-1/Napsin A and CK5/P40 negative LC

## Sheet: Variants in LC
Sample	TP53	KRAS	MAP2K1	MET	BRAF	PTEN	KIT	PIK3CA	GNAQ	STK11	APC	GNAS	NRAS
1811	Gly279Arg	NA	NA	NA	NA	NA	NA	NA	NA	NA	NA	NA	NA
15527	Arg333ValfsTer12	NA	NA	NA	NA	NA	NA	NA	NA	NA	NA	NA	NA
17412	Glu56Ter	Gly12Ser	NA	Asn375Ser	NA	NA	NA	NA	NA	NA	NA	NA	NA
22036	NoAnnotatedProtChange	NA	NA	NA	NA	NA	NA	NA	Arg183Ter	NA	NA	NA	NA
7002	Arg248Leu	NA	NA	NA	NA	NA	NA	NA	NA	NA	NA	NA	NA
17884	Pro278Leu	NA	NA	NA	NA	NA	NA	NA	NA	NA	NA	NA	NA
3154	Gly266Val	Gly12Cys	NA	NA	NA	NA	NA	NA	NA	NA	NA	NA	NA
18610	Ala161ProfsTer9	NA	NA	Thr1010Ile	NA	NA	NA	NA	NA	NA	NA	NA	NA
10522	Tyr234His	NA	NA	NA	NA	NA	NA	NA	NA	NA	NA	NA	NA
16433	Val173Gly	NA	NA	NA	Gln456Lys	Phe257Leu	NA	NA	NA	NA	NA	NA	NA
21833	Gly245Asp	NA	NA	NA	NA	NA	NA	NA	NA	NA	NA	NA	NA
3839	Met246Ile:Ser116Cys	NA	NA	NA	NA	NA	NA	NA	NA	NA	NA	NA	NA
13812	NA	NA	Lys57Asn	Arg988Cys:Thr1010Ile	NA	NA	NA	NA	NA	NA	NA	NA	NA
23267	Tyr163Cys	Gly13Cys	NA	NA	NA	NA	NA	NA	NA	NA	NA	NA	NA
25659	Arg248Trp	NA	NA	NA	NA	NA	NA	NA	NA	NA	NA	NA	NA
13066komp2	Arg283Pro	Gly12Cys	NA	NA	NA	NA	NA	NA	NA	NA	NA	NA	NA
LU101FF	Arg158Leu	NA	NA	NA	NA	NA	NA	NA	NA	NA	NA	NA	NA
LU114	Gly245Phe	NA	NA	NA	NA	NA	NA	NA	NA	NA	NA	NA	NA
LU1170	NA	Gly13Asp	NA	NA	NA	NA	NA	NA	NA	NA	NA	NA	NA
LU154	NA	NA	NA	Thr1010Ile	NA	NA	NA	NA	NA	NA	NA	NA	NA
LU181	NoAnnotatedProtChange	NA	NA	NA	NA	NA	NA	NA	NA	NoAnnotatedProtChange	NA	NA	NA
LU294FF	Val274Phe:Arg110Leu	NA	NA	NA	NA	NA	NA	NA	NA	NA	NA	Arg844Ser	NA
LU321	Glu298Ter	NA	NA	NA	NA	NA	NA	NA	NA	NA	NA	NA	NA
LU328FF	Gly245Cys	NA	NA	NA	NA	Asn117His:Gly165Ter	NA	NA	NA	NA	NA	NA	NA
LU401FF	NA	Gln61Lys	NA	NA	NA	NA	NA	NA	NA	NA	NA	NA	NA
LU438	Thr55Ile	NA	NA	NA	NA	NA	NA	NA	NA	NA	NA	NA	NA
LU505	Gly245Asp	NA	NA	NA	NA	NA	NA	NA	NA	NA	NA	NA	NA
LU558FF	Gly262Val	NA	NA	NA	NA	NA	NA	NA	NA	NA	NA	NA	NA
LU565	NoAnnotatedProtChange	NA	NA	NA	NA	NA	NA	NA	NA	NA	NA	NA	NA
LU591FF	Tyr163Cys	NA	NA	NA	NA	NA	NA	NA	NA	NA	NA	NA	NA
LU616	Arg273His	NA	NA	NA	NA	NA	NA	NA	NA	NA	NA	NA	NA
LU627	Lys132Glu	NA	NA	NA	NA	NA	NA	NA	NA	NA	NA	NA	NA
LU631	NA	Gly12Val	NA	NA	NA	Pro354Gln	NA	NA	NA	NA	NA	NA	NA
LU704	Arg283Pro	NA	NA	NA	NA	NA	NA	NA	NA	NA	NA	NA	NA
LU714FF	NA	NA	NA	Gly334Glu	NA	NA	NA	NA	NA	NA	NA	NA	NA
LU716	Arg273His	Gly12Val	NA	NA	NA	NA	NA	NA	NA	NA	NA	NA	NA
LU735FF	Ser33CysfsTer12	NA	NA	NA	NA	NA	NA	NA	NA	Met51Arg:Met51AspfsTer112	NA	NA	Gly12Asp
LU737	Trp146Ter	NA	NA	NA	NA	NA	NA	NA	NA	NA	NA	NA	NA
LU800	Asp208Val	Gly12Val	NA	NA	NA	NA	NA	NA	NA	NA	NA	NA	NA
LU818	Phe113Val	NA	NA	NA	NA	NA	NA	NA	NA	NA	Glu1080Ter	NA	NA
LU820	NA	NA	NA	NA	NA	NA	NA	His1047Arg	NA	NA	NA	NA	NA

## Sheet: Variants in LCNEC
Sample	TP53	KRAS	MAP2K1	MET	BRAF	PTEN	KIT	PIK3CA	GNAQ	STK11	APC	GNAS	NRAS
5758_LU998	NoAnnotatedProtChange	NA	NA	NA	NA	Arg189Thr	NA	NA	NA	NA	Glu1550Ter	NA	NA
8195	Val218Gly	NA	NA	NA	NA	NA	NA	NA	NA	NA	NA	NA	NA
13915	Gly154_Ala161delinsdel	NA	NA	NA	NA	NA	NA	NA	NA	NA	NA	NA	NA
17630	Val217TrpfsTer30	NA	NA	NA	NA	NA	NA	NA	NA	NA	NA	NA	NA
18532	Glu298Ter	NA	NA	NA	NA	Tyr240Ter	Cys788Arg	NA	NA	NA	NA	NA	NA
18792	Val157Phe:Gln317Ter	NA	NA	NA	NA	NA	NA	Gly1049Ser	NA	NA	NA	NA	NA
13066komp1	Gly334Trp	Gly12Cys	NA	NA	NA	NA	NA	NA	NA	Gly56Trp	NA	NA	NA
LU1080	Pro151Ser	NA	NA	NA	NA	NA	NA	NA	NA	NA	NA	NA	NA
LU14	Phe270Cys	NA	NA	NA	NA	NA	NA	NA	NA	NA	NA	NA	NA
LU164FF	NoAnnotatedProtChange	NA	NA	NA	NA	NA	NA	NA	NA	NA	NA	NA	NA
LU190	Ala159Pro	NA	NA	NA	NA	NA	NA	NA	NA	NA	NA	NA	NA
LU370	Asn131Tyr	NA	NA	NA	NA	Val119Phe	NA	NA	NA	NA	NA	NA	NA
LU580	Gln331His	NA	NA	NA	NA	NA	NA	NA	NA	NA	NA	NA	NA
LU641	Arg273Cys	NA	NA	NA	NA	NA	NA	NA	NA	NA	NA	NA	NA
LU79	Arg280_Arg282delinsdel	NA	NA	NA	NA	NA	NA	NA	NA	NA	NA	NA	NA
LU797	Gln167Ter	NA	NA	NA	NA	NA	NA	NA	NA	Glu57GlyfsTer106	NA	NA	NA
LU887	Asp281Gly	NA	NA	NA	NA	NA	Val559Gly:Ala829Pro	His1047Arg	NA	NA	NA	NA	NA
S00567	H214R	NA	NA	NA	NA	NA	V950L	NA	NA	NA	NA	NA	NA
S00587	Q317X	NA	NA	NA	NA	C105fs	NA	NA	NA	NA	NA	NA	NA
S00640	C176W:R267P:R267P	NA	NA	NA	NA	NA	NA	NA	NA	NA	NA	NA	NA
S00710	G244D:G244D	NA	NA	NA	NA	NA	NA	NA	NA	NA	NA	NA	NA
S00725	NoAnnotatedProtChange:S227P:V224_S226del	NA	NA	NA	NA	NA	NA	NA	NA	281fs	NA	NA	NA
S00732	NA	NA	NA	NA	NA	NA	NA	NA	NA	NA	NA	NA	NA
S01318	NA	NA	NA	NA	NA	NA	NA	NA	NA	E165X	G2107S	NA	NA
S01407	M246V:M246V	NA	NA	NA	NA	NA	NA	NA	NA	NA	NA	NA	NA
S01499	G244C	NA	NA	A789V	NA	NA	NA	NA	NA	NA	NA	NA	NA
S01505	T125K	NA	NA	NA	NA	NA	NA	NA	NA	NA	NA	NA	NA
S01508	H179R	NA	NA	NA	NA	NA	NA	NA	NA	NA	NA	NA	NA
S01517	NA	M1I	NA	NA	NA	NA	NA	NA	NA	NA	NA	NA	NA
S01580	NA	NA	NA	NA	NA	NA	NA	NA	NA	E70X	NA	NA	NA
S01581	A159P:A159P	NA	NA	NA	NA	NA	NA	NA	NA	NA	NA	NA	NA
S01586	H179R:H179R	NA	NA	NA	NA	NA	NA	NA	NA	NA	NA	NA	NA

## Sheet: Variants in AC-like LC
Sample	TP53	KRAS	MAP2K1	MET	BRAF	PTEN	KIT	PIK3CA	GNAQ	STK11	APC	GNAS	NRAS
15527	Arg333ValfsTer12	NA	NA	NA	NA	NA	NA	NA	NA	NA	NA	NA	NA
17412	Glu56Ter	Gly12Ser	NA	Asn375Ser	NA	NA	NA	NA	NA	NA	NA	NA	NA
22036	NoAnnotatedProtChange	NA	NA	NA	NA	NA	NA	NA	Arg183Ter	NA	NA	NA	NA
17884	Pro278Leu	NA	NA	NA	NA	NA	NA	NA	NA	NA	NA	NA	NA
3154	Gly266Val	Gly12Cys	NA	NA	NA	NA	NA	NA	NA	NA	NA	NA	NA
18610	Ala161ProfsTer9	NA	NA	Thr1010Ile	NA	NA	NA	NA	NA	NA	NA	NA	NA
13812	NA	NA	Lys57Asn	Arg988Cys:Thr1010Ile	NA	NA	NA	NA	NA	NA	NA	NA	NA
23267	Tyr163Cys	Gly13Cys	NA	NA	NA	NA	NA	NA	NA	NA	NA	NA	NA
13066komp2	Arg283Pro	Gly12Cys	NA	NA	NA	NA	NA	NA	NA	NA	NA	NA	NA
LU101FF	Arg158Leu	NA	NA	NA	NA	NA	NA	NA	NA	NA	NA	NA	NA
LU1170	NA	Gly13Asp	NA	NA	NA	NA	NA	NA	NA	NA	NA	NA	NA
LU294FF	Val274Phe:Arg110Leu	NA	NA	NA	NA	NA	NA	NA	NA	NA	NA	Arg844Ser	NA
LU321	Glu298Ter	NA	NA	NA	NA	NA	NA	NA	NA	NA	NA	NA	NA
LU328FF	Gly245Cys	NA	NA	NA	NA	Asn117His:Gly165Ter	NA	NA	NA	NA	NA	NA	NA
LU401FF	NA	Gln61Lys	NA	NA	NA	NA	NA	NA	NA	NA	NA	NA	NA
LU565	NoAnnotatedProtChange	NA	NA	NA	NA	NA	NA	NA	NA	NA	NA	NA	NA
LU591FF	Tyr163Cys	NA	NA	NA	NA	NA	NA	NA	NA	NA	NA	NA	NA
LU627	Lys132Glu	NA	NA	NA	NA	NA	NA	NA	NA	NA	NA	NA	NA
LU631	NA	Gly12Val	NA	NA	NA	Pro354Gln	NA	NA	NA	NA	NA	NA	NA
LU704	Arg283Pro	NA	NA	NA	NA	NA	NA	NA	NA	NA	NA	NA	NA
LU714FF	NA	NA	NA	Gly334Glu	NA	NA	NA	NA	NA	NA	NA	NA	NA
LU716	Arg273His	Gly12Val	NA	NA	NA	NA	NA	NA	NA	NA	NA	NA	NA
LU735FF	Ser33CysfsTer12	NA	NA	NA	NA	NA	NA	NA	NA	Met51Arg:Met51AspfsTer112	NA	NA	Gly12Asp
LU800	Asp208Val	Gly12Val	NA	NA	NA	NA	NA	NA	NA	NA	NA	NA	NA

## Sheet: Variants in SqCC-like LC
Sample	TP53	KRAS	MAP2K1	MET	BRAF	PTEN	KIT	PIK3CA	GNAQ	STK11	APC	GNAS	NRAS
7002	Arg248Leu	NA	NA	NA	NA	NA	NA	NA	NA	NA	NA	NA	NA
3839	Met246Ile:Ser116Cys	NA	NA	NA	NA	NA	NA	NA	NA	NA	NA	NA	NA
LU438	Thr55Ile	NA	NA	NA	NA	NA	NA	NA	NA	NA	NA	NA	NA
LU505	Gly245Asp	NA	NA	NA	NA	NA	NA	NA	NA	NA	NA	NA	NA
LU820	NA	NA	NA	NA	NA	NA	NA	His1047Arg	NA	NA	NA	NA	NA

## Sheet: Variants in marker-null LC
Sample	TP53	KRAS	MAP2K1	MET	BRAF	PTEN	KIT	PIK3CA	GNAQ	STK11	APC	GNAS	NRAS
1811	Gly279Arg	NA	NA	NA	NA	NA	NA	NA	NA	NA	NA	NA	NA
10522	Tyr234His	NA	NA	NA	NA	NA	NA	NA	NA	NA	NA	NA	NA
16433	Val173Gly	NA	NA	NA	Gln456Lys	Phe257Leu	NA	NA	NA	NA	NA	NA	NA
21833	Gly245Asp	NA	NA	NA	NA	NA	NA	NA	NA	NA	NA	NA	NA
25659	Arg248Trp	NA	NA	NA	NA	NA	NA	NA	NA	NA	NA	NA	NA
LU114	Gly245Phe	NA	NA	NA	NA	NA	NA	NA	NA	NA	NA	NA	NA
LU154	NA	NA	NA	Thr1010Ile	NA	NA	NA	NA	NA	NA	NA	NA	NA
LU181	NoAnnotatedProtChange	NA	NA	NA	NA	NA	NA	NA	NA	NoAnnotatedProtChange	NA	NA	NA
LU558FF	Gly262Val	NA	NA	NA	NA	NA	NA	NA	NA	NA	NA	NA	NA
LU616	Arg273His	NA	NA	NA	NA	NA	NA	NA	NA	NA	NA	NA	NA
LU737	Trp146Ter	NA	NA	NA	NA	NA	NA	NA	NA	NA	NA	NA	NA
LU818	Phe113Val	NA	NA	NA	NA	NA	NA	NA	NA	NA	Glu1080Ter	NA	NA
